# Supplementary material for: Clinical Characteristics and Outcomes of Patients Admitted in Cardiac Intensive Care Unit with Cardiogenic Shock: A Single-Center Study
Source: Diseases. 2025 Sep 13;13(9):302. doi: 10.3390/diseases13090302 (PMC12468640; doi:10.3390/diseases13090302)
Supplement: Supplementary file 1 [file diseases-13-00302-s001.zip]

Archive with 1 entries (1 files):
- diseases-3775943-supplementary.pdf
